# Supplementary material for: Pre‑partum blood leukocyte profiles distinguish gestational inflammatory stages that predict birth‑related adverse outcomes
Source: Front Immunol. 2026 Jan 7;16:1677992. doi: 10.3389/fimmu.2025.1677992 (PMC12819648; doi:10.3389/fimmu.2025.1677992)
Supplement: Supplementary file 5 [file Table1.xlsx]

## Sheet: Sheet1
UID	Patient ID	Temporal obervations	State/territory	Double risk [n=12]	TLC	Neutrophil %	Monocyte %	Lymphocyte %	Four classes (A-D)	Ferritin	HsCRP
AA16DN	3	2	Delhi	0	9.3	84.6939	5.10204	10.2041	A: 0% (0/10)	37.9565	6.59381
AA31DN	15	1	Delhi	0	11.9	89.6907	1.03093	9.27835	A: 0% (0/10)	22.7391	5.25805
AA34WN	16	2	Delhi	0	12.5	83	6	11	A: 0% (0/10)	86.3333	5.08318
AA36DN	17	2	Delhi	0	10.7	87.7551	2.04082	10.2041	A: 0% (0/10)	67	49.7535
AN26DN	35	2	Delhi	0	13.1	83	5	12	A: 0% (0/10)	47.6667	4.99372
AN33DN	42	2	Delhi	0	9.1	77.7778	9.09091	13.1313	A: 0% (0/10)	43.6087	6.05874
AN4WN	53	1	Delhi	0	10.6	88.7755	2.04082	9.18367	A: 0% (0/10)	53.6667	1.09038
AN52DN	56	2	Delhi	0	9.9	76.7677	11.1111	12.1212	A: 0% (0/10)	50.3333	8.73103
AN54WN	58	2	Delhi	0	13.5	85.8586	5.05051	9.09091	A: 0% (0/10)	57.087	16.0711
PN18DN	113	2	Punjab	0	13.5	87.6289	1.03093	11.3402	A: 0% (0/10)	16.46	3.227
AA14WN	2	1	Delhi	0	4	60.4167	1.04167	38.5417	B: 0% (0/17)	43.5	1.90013
AA14WN	2	2	Delhi	0	12.4	62.5	1.04167	36.4583	B: 0% (0/17)	39.375	2.76382
AA21DN	8	2	Delhi	0	6.7	54.6392	2.06186	43.299	B: 0% (0/17)	38.5833	8.26351
AN131WO	25	1	Delhi	0	6.6	63.6364	1.0101	35.3535	B: 0% (0/17)
AN17WN	28	2	Delhi	0	9.6	62.8866	3.09278	34.0206	B: 0% (0/17)	34.913	8.28186
AN21DN	31	1	Delhi	0	8.9	58	2	40	B: 0% (0/17)	23.6087	3.78167
AN22WN	32	2	Delhi	0	6.5	59.375	2.08333	38.5417	B: 0% (0/17)	27	5.15075
AN28DN	37	1	Delhi	0	7	66.3265	1.02041	32.6531	B: 0% (0/17)	39.2609	7.33455
AN33DN	42	1	Delhi	0	7.3	66.3265	1.02041	32.6531	B: 0% (0/17)	17.087	3.68083
AN40WN	46	1	Delhi	0	5.3	54.0816	1.02041	44.898	B: 0% (0/17)	21	5.04853
AN4WN	53	2	Delhi	0	11.3	59	1	40	B: 0% (0/17)	18	6.42254
AN53WN	57	2	Delhi	0	10.8	62.5	2.08333	35.4167	B: 0% (0/17)	14.3333	10.8257
AN7WN	63	2	Delhi	0	10.6	64.2857	1.02041	34.6939	B: 0% (0/17)
PA34WN	76	2	Punjab	0	8.5	46.8966	3.44828	49.6552	B: 0% (0/17)	17.02	3.587
PN119WN	106	2	Punjab	0	11.6	64.5833	2.08333	33.3333	B: 0% (0/17)	21.17	1.16
PN71DN	124	1	Punjab	0	6	46.3918	2.06186	51.5464	B: 0% (0/17)	13.14	0.616
AN131WO	25	2	Delhi	0	6.8	64.9123	1.75439	33.3333	B: 0% (0/17)
AN2DN	39	2	Delhi	1	9.7	68.0412	1.03093	30.9278	C: 3.3% (2/61)	79.125	7.128
AN32WN	41	1	Delhi	1	13.5	76.5957	1.06383	22.3404	C: 3.3% (2/61)	30.5652	4.746
AA19WN	6	1	Delhi	0	7.4	67.7083	1.04167	31.25	C: 3.3% (2/61)	25.3478	4.63255
AA3WN	18	1	Delhi	0	10.9	73.4694	1.02041	25.5102	C: 3.3% (2/61)	34.5	1.97551
AN101WO	22	1	Delhi	0	8.2	78.2609	2.17391	19.5652	C: 3.3% (2/61)
AN14WN	27	1	Delhi	0	9.6	67.0103	2.06186	30.9278	C: 3.3% (2/61)	31.75	3.75231
AN27DN	36	2	Delhi	0	8.4	81.1321	0.943396	17.9245	C: 3.3% (2/61)	43.6667	7.18276
AN30WN	40	2	Delhi	0	12	70.8333	1.04167	28.125	C: 3.3% (2/61)	24	8.5428
AN38DN	44	1	Delhi	0	6.2	66.3265	1.02041	32.6531	C: 3.3% (2/61)	25.7826	4.93508
AN39WN	45	1	Delhi	0	9.8	66.6667	1.07527	32.2581	C: 3.3% (2/61)	27.9565	3.88882
AN52DN	56	1	Delhi	0	7.7	72.2222	1.11111	26.6667	C: 3.3% (2/61)	32.7391	2.34464
AN7WN	63	1	Delhi	0	8.4	67.0103	2.06186	30.9278	C: 3.3% (2/61)
PA104DN	65	1	Punjab	0	11	78.1609	1.14943	20.6897	C: 3.3% (2/61)	16.61	0.36
PA104DN	65	2	Punjab	0	8.9	73.1959	1.03093	25.7732	C: 3.3% (2/61)	8.14	3.2
PA21DN	72	1	Punjab	0	9	73.1183	1.07527	25.8065	C: 3.3% (2/61)	13.14	0.36
PA21DN	72	2	Punjab	0	8	72.1649	1.03093	26.8041	C: 3.3% (2/61)	17.02	0.18
PA2DN	74	1	Punjab	0	11.5	73.4043	1.06383	25.5319	C: 3.3% (2/61)	7.73	0.7
PA36WN	77	2	Punjab	0	10	74.7368	1.05263	24.2105	C: 3.3% (2/61)	19.12	0.75
PA37DN	78	1	Punjab	0	7	69.1489	1.06383	29.7872	C: 3.3% (2/61)	10.43	4.48
PA3DN	79	1	Punjab	0	5.8	71.2766	1.06383	27.6596	C: 3.3% (2/61)	6.92	2.42
PA44WN	80	2	Punjab	0	10.7	71.5789	1.05263	27.3684	C: 3.3% (2/61)	3.87	0.6
PA45WN	81	2	Punjab	0	8.9	75.7895	1.05263	23.1579	C: 3.3% (2/61)	15.44	0.912
PA47DN	82	1	Punjab	0	8	71.5596	0.917431	27.5229	C: 3.3% (2/61)	14.76	0.88
PA51DN	83	1	Punjab	0	8.1	74.7368	1.05263	24.2105	C: 3.3% (2/61)	6.65	0.248
PA53DN	84	2	Punjab	0	8.8	76.9231	2.1978	20.8791	C: 3.3% (2/61)	12.81	0.037
PA55DN	85	2	Punjab	0	7.8	75	2.08333	22.9167	C: 3.3% (2/61)	16.67	2.712
PA72WN	86	2	Punjab	0	9.6	71.5789	2.10526	26.3158	C: 3.3% (2/61)	10.25	0.835
PA78WN	87	1	Punjab	0	6.8	72.7273	2.0202	25.2525	C: 3.3% (2/61)	13.07	0.2
PA8DN	90	1	Punjab	0	8.4	71.7172	1.0101	27.2727	C: 3.3% (2/61)	12.51	1.105
PA91WN	91	2	Punjab	0	9	71.2766	1.06383	27.6596	C: 3.3% (2/61)	19.1	4.5
PA92DN	92	1	Punjab	0	6.7	72.6316	1.05263	26.3158	C: 3.3% (2/61)	9.51	2.893
PA94WN	93	2	Punjab	0	10	80.6452	2.15054	17.2043	C: 3.3% (2/61)	15.52	1.46
PN100DN	94	2	Punjab	0	8.8	71.7172	2.0202	26.2626	C: 3.3% (2/61)	26.9	0.029
PN101WN	95	2	Punjab	0	7.8	76.7677	1.0101	22.2222	C: 3.3% (2/61)	25.34	2.7
PN105DN	96	2	Punjab	0	9.9	71.7172	2.0202	26.2626	C: 3.3% (2/61)	10.6	10.06
PN108DN	97	1	Punjab	0	7.1	69.4737	1.05263	29.4737	C: 3.3% (2/61)	27.48	1.568
PN110DN	99	1	Punjab	0	9.8	72.7273	2.0202	25.2525	C: 3.3% (2/61)	12.91	1.31
PN111DN	100	2	Punjab	0	6.9	65.625	2.08333	32.2917	C: 3.3% (2/61)	10.09	8.32
PN114DN	103	2	Punjab	0	10	75.5102	2.04082	22.449	C: 3.3% (2/61)	8.35	3.13
PN116WN	104	2	Punjab	0	12.6	66.6667	2.0202	31.3131	C: 3.3% (2/61)	6.61	7.06
PN117DN	105	1	Punjab	0	5.8	67.6768	2.0202	30.303	C: 3.3% (2/61)	2.93	0.65
PN121WN	108	2	Punjab	0	9.7	76.5957	2.12766	21.2766	C: 3.3% (2/61)	21.17	1.16
PN14WN	110	2	Punjab	0	9.9	67.6768	1.0101	31.3131	C: 3.3% (2/61)	10.64	1.29
PN16WN	111	2	Punjab	0	7.2	77.551	1.02041	21.4286	C: 3.3% (2/61)	26.34	0.547
PN17DN	112	1	Punjab	0	9.2	73.9583	1.04167	25	C: 3.3% (2/61)	13.41	1.69
PN26WN	114	1	Punjab	0	7.1	72.7273	1.0101	26.2626	C: 3.3% (2/61)	12.86	1.13
PN28WN	115	2	Punjab	0	10.6	82.8283	2.0202	15.1515	C: 3.3% (2/61)	28.5	1.619
PN30DN	116	2	Punjab	0	5.5	72.9167	1.04167	26.0417	C: 3.3% (2/61)	12.57	0.822
PN33DN	117	2	Punjab	0	5	72.3404	2.12766	25.5319	C: 3.3% (2/61)	12.57	0.822
PN4DN	119	2	Punjab	0	9	73.1959	2.06186	24.7423	C: 3.3% (2/61)	12.76	0.78
PN56WN	120	1	Punjab	0	8.8	81.0526	1.05263	17.8947	C: 3.3% (2/61)	13.41	0.423
PN62WN	121	1	Punjab	0	10.8	76.087	1.08696	22.8261	C: 3.3% (2/61)	27.46	0.333
PN70DN	123	1	Punjab	0	7.9	69.0722	2.06186	28.866	C: 3.3% (2/61)	14.76	0.547
PN76WN	125	2	Punjab	0	9.5	71.875	1.04167	27.0833	C: 3.3% (2/61)	9.3	6.65
PN79WN	126	1	Punjab	0	6	72.6316	1.05263	26.3158	C: 3.3% (2/61)	13.95	1.12
PN84WN	127	1	Punjab	0	7.7	80.8989	2.24719	16.8539	C: 3.3% (2/61)	10.9	0.436
PN84WN	127	2	Punjab	0	8.1	78.2609	2.17391	19.5652	C: 3.3% (2/61)	18.2	0.794
PN85WN	128	1	Punjab	0	7	72.449	1.02041	26.5306	C: 3.3% (2/61)	24.57	0.385
PN85WN	128	2	Punjab	0	10.6	76.5957	1.06383	22.3404	C: 3.3% (2/61)	10.45	0.127
PN93DN	129	2	Punjab	0	8	80.8081	1.0101	18.1818	C: 3.3% (2/61)	20.09	1.3
PN97WN	130	1	Punjab	0	9.2	71.4286	1.02041	27.551	C: 3.3% (2/61)	6.61	0.4
AA27WN	11	1	Delhi	1	10.1	75	6.25	18.75	D: 9.6% (10/104)	22	3.95871
AA28DN	12	1	Delhi	1	9.6	69	6	25	D: 9.6% (10/104)	42.7391	2.32412
AA28DN	12	2	Delhi	1	9.1	71.7172	6.06061	22.2222	D: 9.6% (10/104)	56.6667	8.84032
AN2DN	39	1	Delhi	1	8.8	52.0408	20.4082	27.551	D: 9.6% (10/104)	47.125	4.26525
AN44WN	49	2	Delhi	1	10.7	77.7778	5.05051	17.1717	D: 9.6% (10/104)	67.9565	3.38879
AN58WN	62	1	Delhi	1	8.7	65.625	7.29167	27.0833	D: 9.6% (10/104)	29.2609	5.71949
AN58WN	62	2	Delhi	1	9.2	78.7879	5.05051	16.1616	D: 9.6% (10/104)	57.087	3.79955
PN109WN	98	1	Punjab	1	6	69.1489	4.25532	26.5957	D: 9.6% (10/104)	6.17	1.07
PN109WN	98	2	Punjab	1	10	82.9787	3.19149	13.8298	D: 9.6% (10/104)	15.42	2.68
PN112WN	101	1	Punjab	1	7.8	71.4286	3.06122	25.5102	D: 9.6% (10/104)	27.48	0.938
AN42DN	1	2	Delhi	0	8	73.6111	5.55556	20.8333	D: 9.6% (10/104)	90.3333	6.36916
AA16DN	3	1	Delhi	0	8.85	77.0833	8.33333	14.5833	D: 9.6% (10/104)	18.8261	8.17244
AA17WN	4	1	Delhi	0	6.7	70.8333	3.125	26.0417	D: 9.6% (10/104)	27.25	3.42337
AA18WN	5	2	Delhi	0	8.4	77.7778	7.07071	15.1515	D: 9.6% (10/104)	78.3913	4.41569
AA19WN	6	2	Delhi	0	8.3	78.4946	5.37634	16.129	D: 9.6% (10/104)	17.8333	11.5527
AA20WN	7	2	Delhi	0	15	81.8182	4.0404	14.1414	D: 9.6% (10/104)	13.2984	2.88403
AA21DN	8	1	Delhi	0	6.2	61.2245	2.04082	36.7347	D: 9.6% (10/104)	32.3043	8.55288
AA23DN	9	1	Delhi	0	10.9	74	5	21	D: 9.6% (10/104)	18.6667	3.24833
AA23DN	9	2	Delhi	0	10.5	73	5	22	D: 9.6% (10/104)	6	1.22904
AA26WN	10	1	Delhi	0	13.4	71.134	7.21649	21.6495	D: 9.6% (10/104)	67	6.3388
AA26WN	10	2	Delhi	0	13	71.7172	7.07071	21.2121	D: 9.6% (10/104)	20.3333	22.6711
AA2WN	13	1	Delhi	0	7.2	55.6701	4.12371	40.2062	D: 9.6% (10/104)	30.125	5.27264
AA30DN	14	2	Delhi	0	8.6	73	7	20	D: 9.6% (10/104)	7.66667	7.29103
AA31DN	15	2	Delhi	0	9.2	76.5306	6.12245	17.3469	D: 9.6% (10/104)	27.6667	2.00429
AA36DN	17	1	Delhi	0	7.7	72.8261	5.43478	21.7391	D: 9.6% (10/104)	41.8696	5.82878
AA47WN	19	1	Delhi	0	8.5	76.7677	5.05051	18.1818	D: 9.6% (10/104)	28.6667	29.3181
AA47WN	19	2	Delhi	0	9.5	78.7879	5.05051	16.1616	D: 9.6% (10/104)	20.3333	44.0542
AA7DN	20	1	Delhi	0	7.56	71.4286	4.08163	24.4898	D: 9.6% (10/104)	52.625	4.42699
AA9WN	21	1	Delhi	0	6.6	65	2	33	D: 9.6% (10/104)	47.5	6.17606
AN11DN	23	1	Delhi	0	7.8	66.6667	5.05051	28.2828	D: 9.6% (10/104)	46.75	1.91775
AN11DN	23	2	Delhi	0	8.7	71.134	6.18557	22.6804	D: 9.6% (10/104)	94.25	3.57671
AN124WO	24	1	Delhi	0	9.4	61.7021	7.44681	30.8511	D: 9.6% (10/104)
AN13WN	26	1	Delhi	0	7.9	60	4	36	D: 9.6% (10/104)	16.875	0.767098
AN19DN	29	2	Delhi	0	12.1	58.5859	3.0303	38.3838	D: 9.6% (10/104)	87.087	8.49615
AN20DN	30	2	Delhi	0	12	80.6122	4.08163	15.3061	D: 9.6% (10/104)	56.2174	23.9191
AN22WN	32	1	Delhi	0	5.03	66.6667	8.08081	25.2525	D: 9.6% (10/104)	24.4783	1.03366
AN24DN	33	1	Delhi	0	7.12	76.5306	5.10204	18.3673	D: 9.6% (10/104)	21.8696	6.98846
AN25WN	34	2	Delhi	0	17.3	73.9583	8.33333	17.7083	D: 9.6% (10/104)	61.6667	6.18934
AN27DN	36	1	Delhi	0	7.8	63.2653	10.2041	26.5306	D: 9.6% (10/104)	24.4783	2.83625
AN28DN	37	2	Delhi	0	11.3	74	7	19	D: 9.6% (10/104)	70.3333	28.6506
AN29WN	38	2	Delhi	0	10.56	65.625	3.125	31.25	D: 9.6% (10/104)	67	7.38919
AN35WN	43	2	Delhi	0	9.1	76.5306	7.14286	16.3265	D: 9.6% (10/104)	26.6522	12.939
AN39WN	45	2	Delhi	0	8.6	71.5789	9.47368	18.9474	D: 9.6% (10/104)	38.6667	7.08561
AN40WN	46	2	Delhi	0	8.7	71.134	7.21649	21.6495	D: 9.6% (10/104)	47.087	11.1937
AN41WN	47	1	Delhi	0	9	60.2041	4.08163	35.7143	D: 9.6% (10/104)	57.087	9.31552
AN41WN	47	2	Delhi	0	11.7	75.5102	9.18367	15.3061	D: 9.6% (10/104)	84.0435	16.507
AN43WN	48	1	Delhi	0	9.1	61.6162	3.0303	35.3535	D: 9.6% (10/104)	15.3333	4.00729
AN43WN	48	2	Delhi	0	10.4	81	4	15	D: 9.6% (10/104)	45.7826	8.051
AN45DN	50	2	Delhi	0	12	74.7475	8.08081	17.1717	D: 9.6% (10/104)	92	18.7371
AN47DN	51	2	Delhi	0	9.29	74.7475	8.08081	17.1717	D: 9.6% (10/104)	67.6667	9.47309
AN48DN	52	1	Delhi	0	8	67.0103	2.06186	30.9278	D: 9.6% (10/104)	26.75	7.77324
AN48DN	52	2	Delhi	0	9.6	72.7273	6.06061	21.2121	D: 9.6% (10/104)	69.5	8.78608
AN50WN	54	1	Delhi	0	5.9	66.6667	6.06061	27.2727	D: 9.6% (10/104)	13.6667	4.45659
AN50WN	54	2	Delhi	0	10	81.8182	4.0404	14.1414	D: 9.6% (10/104)	56.2174	8.0612
AN51DN	55	2	Delhi	0	8	77.3196	6.18557	16.4948	D: 9.6% (10/104)	44.4783	8.05496
AN53WN	57	1	Delhi	0	9.1	65.6566	5.05051	29.2929	D: 9.6% (10/104)	53.1739	3.55191
AN54WN	58	1	Delhi	0	6.2	74.4898	7.14286	18.3673	D: 9.6% (10/104)	23.1739	3.74013
AN55DN	59	1	Delhi	0	6.4	72	6	22	D: 9.6% (10/104)	16.2174	4.99811
AN55DN	59	2	Delhi	0	10.6	74.7475	5.05051	20.202	D: 9.6% (10/104)	24.913	13.0417
AN56DN	60	1	Delhi	0	6.5	70	7.5	22.5	D: 9.6% (10/104)	19.6957	2.269
AN56DN	60	2	Delhi	0	6.9	83	3	14	D: 9.6% (10/104)	26.1667	7.04311
AN57WN	61	1	Delhi	0	12.7	64.2105	7.36842	28.4211	D: 9.6% (10/104)	44.4783	3.48512
AN57WN	61	2	Delhi	0	15	79.798	3.0303	17.1717	D: 9.6% (10/104)	44.0435	10.5257
PA102WN	64	1	Punjab	0	7.7	75.7576	6.06061	18.1818	D: 9.6% (10/104)	4.87	2.262
PA102WN	64	2	Punjab	0	13	73.2673	8.91089	17.8218	D: 9.6% (10/104)	7.17	5.1
PA106WN	66	2	Punjab	0	8.8	71.4286	4.08163	24.4898	D: 9.6% (10/104)	9.22	3.9
PA11DN	67	2	Punjab	0	11.7	74	4	22	D: 9.6% (10/104)	10.7	0.44
PA123WN	68	1	Punjab	0	8.6	62.766	3.19149	34.0426	D: 9.6% (10/104)	31.83	1.44
PA123WN	68	2	Punjab	0	8.4	62.6263	4.0404	33.3333	D: 9.6% (10/104)	23.57	2.18
PA126WN	69	1	Punjab	0	9.2	71.4286	3.06122	25.5102	D: 9.6% (10/104)	30.3	0.55
PA126WN	69	2	Punjab	0	10	73.4694	4.08163	22.449	D: 9.6% (10/104)	34.22	2.76
PA129WN	70	1	Punjab	0	8.3	76	4	20	D: 9.6% (10/104)	29.65	5.79
PA129WN	70	2	Punjab	0	9.3	58.1633	4.08163	37.7551	D: 9.6% (10/104)	7.26	0.95
PA130WN	71	1	Punjab	0	10.2	71.4286	4.08163	24.4898	D: 9.6% (10/104)	8.13	1.3
PA130WN	71	2	Punjab	0	10.6	69.697	8.08081	22.2222	D: 9.6% (10/104)	16.17	0.88
PA24DN	73	2	Punjab	0	8	63	3	34	D: 9.6% (10/104)	10.54	3.64
PA32DN	75	2	Punjab	0	7.3	73.6842	3.15789	23.1579	D: 9.6% (10/104)	19.3	8.63
PA34WN	76	1	Punjab	0	6.8	60.8247	11.3402	27.8351	D: 9.6% (10/104)	10.97	0.668
PA36WN	77	1	Punjab	0	8.4	65	9	26	D: 9.6% (10/104)	9.89	0.82
PA37DN	78	2	Punjab	0	9.3	76	6	18	D: 9.6% (10/104)	11.46	8.32
PA86DN	88	1	Punjab	0	7.3	65.3061	8.16327	26.5306	D: 9.6% (10/104)	26.34	3.69
PA87WN	89	1	Punjab	0	6.6	62.2449	2.04082	35.7143	D: 9.6% (10/104)	13.86	0.436
PA87WN	89	2	Punjab	0	5.1	70.5263	2.10526	27.3684	D: 9.6% (10/104)	14.21	0.669
PA8DN	90	2	Punjab	0	8.8	72.2772	5.94059	21.7822	D: 9.6% (10/104)	10.72	0.568
PA92DN	92	2	Punjab	0	7.7	78.7879	7.07071	14.1414	D: 9.6% (10/104)	32.76	3.425
PN101WN	95	1	Punjab	0	6.1	67.3469	2.04082	30.6122	D: 9.6% (10/104)	26.83	0.5
PN110DN	99	2	Punjab	0	15	80.8081	3.0303	16.1616	D: 9.6% (10/104)	7.48	1.72
PN113WN	102	1	Punjab	0	9.9	81	5	14	D: 9.6% (10/104)	11.61	0.67
PN113WN	102	2	Punjab	0	6.7	60.8247	6.18557	32.9897	D: 9.6% (10/104)	20.25	0.98
PN114DN	103	1	Punjab	0	7.3	55.8824	5.88235	38.2353	D: 9.6% (10/104)	7.04	1.31
PN116WN	104	1	Punjab	0	9.9	63.2653	6.12245	30.6122	D: 9.6% (10/104)	8.13	3.02
PN117DN	105	2	Punjab	0	7	61.2245	5.10204	33.6735	D: 9.6% (10/104)	23.57	6.34
PN119WN	106	1	Punjab	0	9.9	71.4286	3.06122	25.5102	D: 9.6% (10/104)	17.48	2.06
PN120WN	107	1	Punjab	0	8.9	68.3673	7.14286	24.4898	D: 9.6% (10/104)	15.3	2.05
PN121WN	108	1	Punjab	0	7.1	67.3469	4.08163	28.5714	D: 9.6% (10/104)	27.26	3.16
PN127WN	109	2	Punjab	0	7.8	66.3462	4.80769	28.8462	D: 9.6% (10/104)	15.3	3.71
PN14WN	110	1	Punjab	0	7.4	61.2245	6.12245	32.6531	D: 9.6% (10/104)	19.62	0.963
PN26WN	114	2	Punjab	0	9.1	70.7071	4.0404	25.2525	D: 9.6% (10/104)	30.69	0.2
PN33DN	117	1	Punjab	0	5.3	69.3878	4.08163	26.5306	D: 9.6% (10/104)	20.97	0.22
PN35WN	118	1	Punjab	0	7.7	74.4898	5.10204	20.4082	D: 9.6% (10/104)	16.38	0.78
PN63DN	122	1	Punjab	0	8.3	75.5319	4.25532	20.2128	D: 9.6% (10/104)	10.16	1.105
PN71DN	124	2	Punjab	0	6.3	71.4286	4.08163	24.4898	D: 9.6% (10/104)	15.12	0.5
PN97WN	130	2	Punjab	0	10.1	72.7273	3.0303	24.2424	D: 9.6% (10/104)	15.89	0.56
PN99DN	131	2	Punjab	0	9.2	72	3	25	D: 9.6% (10/104)	17.62	4.8
